# Supplementary material for: Enzymes with Lactonase Activity against Fungal Quorum Molecules as Effective Antifungals
Source: Biomolecules. 2024 Mar 21;14(3):383. doi: 10.3390/biom14030383 (PMC10968368; doi:10.3390/biom14030383)
Supplement: Supplementary file 1 [file biomolecules-14-00383-s001.zip]

Archive with 1 entries (1 files):
- biomolecules-2897888-supplementary.pdf
